# Supplementary material for: Identification and validation of biomarkers associated with mitochondrial dysfunction and ferroptosis in rat spinal cord injury
Source: Front Neurol. 2025 Mar 17;16:1526966. doi: 10.3389/fneur.2025.1526966 (PMC11956685; doi:10.3389/fneur.2025.1526966)
Supplement: Supplementary file 1 [file Data_Sheet_1.CSV]

x
Rab5if
Lipt2
Mrpl36
Acsm4
Gars
Acadsb
Tomm7
Slc25a40
Ndufv1
Mthfd1l
AABR07006474.1
Chchd5
Cep89
Etfb
Fabp1
Pex11b
Idh2
AABR07007134.1
Bcl2l11
Me3
Ndufaf5
Nfs1
Ech1
Armc10
Pxmp4
Ndufa5
Mrpl41
Ucp2
Nsun2
Cox7a1
AC140988.1
Ldhal6b
Uqcc1
Tomm40
Hmgcs2
Suclg1
Rmnd1
Cpt1c
Tars2
Mettl15
Cryz
Fastk
Idh3b
Cat
Mrpl17
Naxe
Tamm41
Sphk2
Crls1
Sdhaf3
Mtrf1l
AABR07005040.1
Bcat2
Romo1
Bola3
Mtx3
Pdhx
Mrps11
Mrpl46
AABR07005533.1
Mcl1
Amacr
Htatip2
Pyurf
Pdk4
Dnlz
Ndufs4
Ppm1k
Fastkd3
AABR07053065.1
Timm10
Nln
Mavs
Agxt2
RGD1565059
Mrpl19
Tmem143
Dnajc19
Dmgdh
Golph3
Bcl2l13
Crot
Bola1
Ndufa9
AABR07059232.1
Sardh
Ogg1
Ndufc2
Fahd2a
Ndufa4
Slc25a18
Slc25a28
AABR07059925.1
Mrpl23
Tdrkh
Bckdha
Wars2
Mtx1
Bid
Coq8b
Slc25a22
Acp6
Uqcc3
Mtfr1
AC094647.1
Akr1b8
Akr1b10
Akr1b7
Aass
Coa4
Ccdc90b
Acsm3
Snd1
Rdh13
Bnip3
Polg
Bbc3
Bad
Pmpcb
Sars2
Slc25a25
Mrps2
Mrps26
Mcee
Timm50
Pmpca
Stard7
Gldc
Oat
Hao2
AABR07051831.1
Coq7
Tomm34
Tmem126a
Serac1
Fastkd1
Trub2
Slc25a44
AABR07060778.1
mrpl11
Stom
AABR07053741.1
Immp1l
Dguok
AABR07060996.1
Acss1
Sqor
Ivd
Hdhd5
Hadh
Gatm
Miga2
Htra2
Mrpl48
Ndufs8
Mettl5
Ndufb8
Gtpbp10
Bax
Gpat2
Sfxn2
Mrps12
Pde2a
Mterf1
Cyp24a1
Dmac2
Fam210b
Mgme1
Ngrn
Slc25a45
Coq4
Dap3
Ethe1
Rmdn3
Ucp3
Mmadhc
Nars2
Ptrh1
mrpl9
Ndufaf1
Gatb
Pdk1
Tfb1m
Ckmt2
Echs1
Fpgs
Aldh18a1
Lyrm1
Slc25a13
Mcub
Cox6a2
Mthfd2
Chchd3
Mrrf
Gfm2
Ide
AABR07057217.1
AABR07064305.1
Mrps25
Slc25a12
Nadk2
Nudt6
Cpt1b
Prorp
Mrpl54
Mrpl47
Lyrm2
Sco2
Slc25a31
Dnajc4
Tmem70
Ssbp1
Alkbh1
Cox6b1
Cox6b1-ps1
Sfxn5
RGD1309779
Mterf2
Nnt
Spr
RGD1560795
Fam136a
Agpat4
Recql4
Nfu1
Gstk1
Uqcrh
Dlst
Casp9
AABR07001512.1
AC098622.1
Mrps28
Cry1
Mul1
MGC94207
Chchd6
Synj2bp
Ndufb6
Ptges2
AABR07001519.1
Them4
Mccc2
Mgarp
Fmc1
AABR07052486.1
Rmdn1
Cox4i2
Slc25a24
Glyat
Exd2
Ndufab1
AABR07072872.1
Sfxn3
AABR07057237.1
Lactb2
Ndufaf4
Ndufb2
Ears2
Fxn
Ndufa10l1
Pank2
Fbxl4
Hpdl
Aco2
Mgst1
Immp2l
Mrpl16
AC110824.1
Isoc2b
Isoc2a
Tst
Ldhb
Xpnpep3
Macrod1
Gpd2
Ndufa8
Slc25a26
Nsun4
Dmpk
Sptlc2
Mtfr1l
Acot3
AC094055.1
Mrps5
Hint3
Tomm22
Mpv17
Rars2
Atp5pb
Ckmt1
Metap1d
Prodh2
Ndufc1
Atpsckmt
Gstz1
Ndufs5
Mpst
Hebp1
Ak3
Trmu
Rnaseh1
Isca2
Cox15
Stoml2
Atp5mc3
Phb2
Etfbkmt
Dnajc11
Hmgcl
Ndufaf7
Nudt19
Hadhb
Prdx5
Cox7a2l
Twnk
Ppa2
Hadha
Dld
Mrpl51
Acss3
Ndufaf2
Sirt3
Endog
AABR07012587.1
Mtx2
Sdha
Mutyh
Malsu1
Mrps33
Abcb8
Sdhaf2
Mpc1
Mrps36
Mrpl4
Agk
Them5
Abcd2
Cycs
Mtg2
Atad3a
Mtg1
Atpaf1
Mccc1
Ckmt1
Mfn2
Etfrf1
Slc25a21
NEWGENE_1309147
Marchf5
Smim8
Mrpl3
Cyb5r3
Ak4
Mrps30
Cmpk2
Mrpl43
Noct
Mrpl21
Ccdc127
AABR07051404.1
AABR07007730.1
Prelid3b
Oxct1
Vps13d
Lrpprc
Cpt1a
Ndufb5
Plgrkt
Mrps35
Pink1
Selenoo
AC120096.3
Gfm1
Adck5
Prepl
Echdc1
Atp5f1b
Ndufs3
Nme6
Mcat
Oma1
Bckdhb
Acadl
Pam16
AABR07030524.1
Mrpl44
Hoga1
Plscr3
Pptc7
Mrpl49
RGD1560088
Ndufb4
Coa7
Ak2
Mterf4
Smdt1
Dnajc30
Mrpl2
Mfn1
Neu4
Dhrs7b
Maip1
Mrps18a
AABR07068905.1
Mrps6
Mrpl22
L2hgdh
Abcb6
Timm10b
Coa8
Chdh
Spata20
Nbr1
Coq8a
Chpt1
Slc25a20
Mtarc1
Acadm
Samm50
Slc25a47
Pld6
Txn2
RGD1306782
Ndufb11
Cox7a2l2
Letmd1
Aldh1b1
Prkaca
Aars2
Dtymk
Dnajc28
Prdx3
Ahcyl1
Hsdl2
AC128303.1
Acsm2
Coq9
Abhd11
Mrpl18
Nlrx1
Agpat5
Mtres1
Mterf3
Slc25a4
Bcl2l10
Nudt2
Pdss2
Sdsl
Uqcrc1
Tspo
Mrps27
Ndufb10
Prodh1
Nif3l1
Prss35
Timm22
Timm9
Snap29
Cyp27b1
Pif1
Acsm1
Flad1
Rnf135
Nubpl
Ndufa6
Slc25a10
Pc
Dnajc15
Nipsnap3b
Mrps23
Mcrip2
Chchd4
AABR07067813.1
RGD1565784
Hccs
Mrps7
Dhodh
Nsun3
Pus1
Echdc3
Acsm5
Acsl6
Guk1
AABR07068084.1
Atp5mc2
Pigbos1
Slc25a23
Tmpo
Hsd17b4
Mrpl45
Glrx5
Atp5pf
Slc25a19
Trit1
Mrpl35
Nme3
Mief2
Aldh1l1
Qtrt1
Mettl4
Adck1
Exog
Agmat
Acad8
Cox11
Spryd4
Polg2
Mto1
Gpam
Dbt
Rida
Bok
Aifm3
Rdh14
Acad10
Dnaja3
AABR07067762.1
Gcsh
Nt5dc3
Cs
Nthl1
Atp23
Clpx
Mrm2
Antkmt
Nmnat3
Mmaa
Tmem65
Timm8b
Pgs1
Nit2
Uqcrc2
Grhpr
Mdh2
Bcs1l
Aldh7a1
Abhd10
Hint2
Mff
Lypla1
Atp5f1d
Sphkap
Ca5a
Slc25a30
Iars2
Aldh3a2
Osgepl1
Ecsit
Mrpl40
Trmt5
Hars2
Taco1
Dglucy
Abat
Kmo
Mrpl13
Clpp
Eci1
Mrps10
Ptrh2
Mecr
Gls2
Uqcrb
AABR07018627.1
Dlat
Alas2
Accs
Glyctk
Mtfmt
Slc25a1
Slc25a37
Tmem126b
Akap10
Trnt1
Arl2
Txnrd1
Pnpla8
Pccb
Timmdc1
Trap1
Acot2
Acot5
Acot1
Pycr1
Clpb
Sco1
Echdc2
Paics
Foxred1
Efhd1
Gcat
Slc25a29
Mrps34
Tmem11
Suox
Dmac1
Rpia
Fis1
Cyc1
AABR07072639.2
Tomm70
Bphl
Suclg2
Lyplal1
Alkbh7
Sdhaf1
Hemk1
Cox10
Ndufv2
Tomm5
Pick1
Sdhb
Bik
Idh3a
Eci3
Serhl2
Fdx2
Rpusd3
Sod2
AABR07054456.2
Acsf2
Immt
Cpt2
Acsf3
Ccdc51
Nipsnap3b
Rsad1
Poldip2
Mief1
Mthfs
Fam162a
RGD1306484
Agxt
Sfxn4
AC098008.1
Acsm2
AABR07056686.1
Acot9
Hagh
Sdhd
Pycr2
Etfa
Abcd3
Mrpl55
Tmem205
Timm17a
Akap1
Adhfe1
Lonp1
RGD1560917
Noa1
AC095278.1
AABR07071210.1
Ptpmt1
Acot7
Mtch2
Chchd2
Acsl1
Mpv17l2
Iba57
Hibadh
Mrpl37
Slc25a48
AC128290.1
AC114204.1
Ndufs7
Dmac2l
Bcl2a1
Rpusd4
Bco2
C330018D20Rik
AABR07019061.1
Tmem177
Ttc19
Aldh6a1
Atp5mg
Dbi
Dcakd
Rhot2
Ehhadh
AABR07035091.1
Mrpl10
Eral1
Casp8
Coq10a
Plpbp
Oxct2a
C1qbp
Parl
Phb
Alas1
Opa1
Ndufa11
Mrpl28
Coq6
Oxr1
Mocs1
Nrdc
Pdk2
Coa3
Fasn
Nt5m
Tsfm
Slc25a39
Apex1
Tmem186
Rexo2
Mmut
Slc25a27
Aldh1l2
Ndufb3
Uqcrq
AABR07064753.1
Atp5if1
Shmt2
Mrpl20
Rfk
Mcart1
Elac2
Grpel1
Atpaf2
Slc25a32
Gdap1
Kyat3
Slc25a46
Ndufs1
Spata19
Coq10b
Fdx1
Mcart1
Mrpl58
Styxl1
Micos13
Mrpl12
Sirt4
Slc25a41
Slc25a35
Mrpl42
AABR07071440.1
Mars2
Cisd3
Acot11
Bdh1
RGD1306941
Miga1
Arg2
Ndufa3
Mrpl38
AC105662.3
Atp5pd
Pdpr
Ptcd2
Lactb
Cps1
Msrb3
Fkbp8
Hdhd3
Polq
Mrm3
Stx17
Coq5
Myg1
AC095947.1
Ndufaf3
Slc25a11
Vdac3
Pusl1
Cpox
Gfer
Idh3g
Fh
Hibch
Comt
Abca9
Mrps15
Slc8b1
D2hgdh
Park7
Pars2
Mrpl14
Fastkd2
Glrx2
Top3a
Gls
Fars2
Sod1
Txnrd2
Acadvl
Acaca
Lyrm4
Tufm
Ptcd3
Ndufb2
Mcur1
Msra
Dnm1l
Cox6a1
Ndufaf6
Sucla2
Cox18
Timm17b
Dhrs4
Ptcd1
Pxmp2
Trmt10c
Mrm1
Mt-nd4
Fhit
Mpc2
Gpx4
Dhrs2
Mmab
Sugct
Nudt5
AABR07042326.2
Atp5mf
Polb
Mt-cyb
Prdx6
Fkbp10
Naxd
Mtch1
Zadh2
Mrs2
Cyp27a1
Mrps18b
Lars2
Pnpt1
Dars2
Cbr3
Ung
Armcx1
Pdp2
Mt-nd6
Mrps17
Mcu
Mt-nd4l
Adcy10
AABR07072356.1
Tmem14c
Bcl2l2
Thg1l
Slc25a14
Nudt13
Gpt2
Gtpbp3
Lap3
Iscu
Me2
Cbr4
Pdhb
Glud1
Mettl17
AABR07045431.1
Ucp1
Got2
Prdx2
Qrsl1
Rtn4ip1
Gcdh
Pde12
Trmt1
AABR07014301.2
Mtif2
Acly
Sirt5
Nudt9
Tfam
Chchd1
Tfb2m
Atp5po
AABR07036855.1
Sdhc
Fundc1
Mpv17l
Slc25a42
Acot13
AABR07025743.1
Hscb
AABR07014298.1
Ndufv3-ps1
Ndufv3
Bnip3l
Gadd45gip1
Pck2
Isca2-ps1
Rpp14
Qdpr
Nipsnap2
Acad9
Aadat
Mrps22
AABR07045462.1
Yars2
Isca1
Coasy
Mt-nd5
Mt-atp8
Spg7
Slc25a15
Myo19
Maoa
Supv3l1
Atp5f1a
Rbfa
Mrps16
Ddx28
Nat8l
AABR07015346.1
Oxsm
AABR07037058.1
Dhrs1
Decr1
Coa6
Cox4i1
Bak1
Ldhd
Cisd1
Mtif3
Ghitm
Maob
Oxld1
Gatd3a
AC105515.1
Mrpl1
Pgam5
Dna2
Tbrg4
Lig3
Ybey
Lias
Tstd1
Prelid2
Grsf1
Pabpc5
Rcc1l
Pdha1
Pdha1l1
Hsd17b8
AABR07014550.1
Mgst3
Mrps31
Ndufb7
Acads
Guf1
Pitrm1
Pdss1
Pet100
NEWGENE_1586233
Micu3
Mrps21
Otc
Dele1
Pmaip1
Mt-co3
Micu1
Polrmt
Prxl2a
Abcd1
Timm23
Pdf
Gtpbp6
Mt-nd2
Fahd1
AABR07071746.1
Coq2
AABR07031937.1
Top1mt
Armcx3
Mt-co2
Ppox
Ftmt
Tk2
Letm2
mrpl24
Ppif
Ogdh
Mrps9
Mrps24
Vdac2
Slc25a43
Mthfd2l
Mrpl57
Uqcrfs1
Acad11
Mtrf1
Tcaim
Lipt1
Etfdh
Fundc2
Cox7b2
Timm44
Higd1a
AABR07039338.1
Usp30
Thnsl1
Timm8a1
Timm8a2
Nipsnap1
AABR07025762.1
Slc30a9
Dus2
Mrpl30
AABR07025819.1
Ociad1
Bcl2
Gpx1
Primpol
Armcx2
Ociad2
Mrpl15
Sdr39u1
Ndufa2
Micu2
Oxnad1
Ndufs2
Nt5dc2
Osbpl1a
Gsr
Hsd17b10
Apool
Ca5b
Sfxn1
Cox5b
AC096404.1
Oxa1l
Mt-nd3
Ptcd1
Acaa2
Prelid3a
Auh
Dhx30
Ogdhl
Tomm20
Mrps14
Mtfp1
Ndufa1
Aifm1
Pdk3
Slc25a36
Pisd
AABR07016779.1
Slc25a53
Grpel2
Aifm2
Armcx6
Dhtkd1
Mipep
AC132020.1
Aldh9a1
Fech
Tmlhe
Mt-atp6
Eci2
Hsdl1
Mt-co1
Tefm
Mrpl32
Mt-nd1
Casp3
Acaa1a
Acaa1b
Gatc
Mrps18c
Angel2
Idi1
Tomm40l
Nags
Mrpl27
Acat1
Nit1
Pnkd
Ndufa13
Comtd1
Mrpl39
Abcb7
Msrb2
Hspa9
Cyb5b
Star
Slc25a5
Prdx4
Glud1
Chchd10
RGD1561671
Timm21
Mtpap
Pnpo
Apoo
Abcb10
Ephx2
Acacb
Fam210a
Clybl
Mlycd
Aldh5a1
Uqcr10
Pdp1
Afg3l2
Pcca
Letm1
Diablo
Acod1
Cars2
AABR07036498.1
Rab24
Phyh
Yme1l1
Higd2a
Kars
Cyp11a1
Yrdc
Coq3
Slc25a38
AABR07037878.1
Spire1
Lyrm7
Amt
Vwa8
