# Supplementary material for: Identification and validation of biomarkers associated with mitochondrial dysfunction and ferroptosis in rat spinal cord injury
Source: Front Neurol. 2025 Mar 17;16:1526966. doi: 10.3389/fneur.2025.1526966 (PMC11956685; doi:10.3389/fneur.2025.1526966)
Supplement: Supplementary file 2 [file Data_Sheet_2.CSV]

x
Got1
Acadsb
AABR07006160.1
AC129049.1
Idh2
Arntl
Scd2
Trim46
Hells
Cd44
Alox5
Pex3
Prkaa1
Pdk4
Chp1
Hras
Atg7
Trim21
Sox2
Cpeb1
Cars
Ech1
Egln2
Bcat2
Nox4
Nfs1
Usp35
Map1lc3a
Siah2
Rictor
Brpf1
Bid
Il6
Slc25a28
Fgf21
Tor2a
Phkg2
Zfp36
Tgfb1
Nox3
Asah2
Slc3a2
Gon4l
Gstm1
Gstm6l
AC097845.1
Map3k11
Akt1s1
Ms4a15
Tnfaip3
Ncoa3
Src
Ppp1r13l
Parp11
Pparg
Wwtr1
Furin
Sirt2
Duox2
Brd3
Slc16a1
Hddc3
Duox1
Mettl14
Adamts13
Pex2
Snx5
AABR07051831.1
Cav1
Prom2
Tyro3
Rela
Kdm5a
Lyrm1
Lifr
Mef2c
Slc1a5
Tsc1
Cfl1
Mapk3
Snca
Chac1
Hspa5
Epas1
Atf2
Mgst1
Sirt6
Arf6
Panx2
Smg9
Nfe2l2
Rarres2
Cdca3
Ppara
RGD1560539
Ifna4
Ifna1
Miox
Fxn
Dnajb6
Fabp4
RGD1560539
Ifna4
Ifna1
Gstz1
Aqp3
RGD1560539
Ifna4
Ifna1
Ptpn6
RGD1560539
Ifna4
Ifna1
Acot3
AC094055.1
RGD1560539
Ifna4
Ifna1
Kdm4a
RGD1560539
Ifna4
Ifna1
Marchf5
Ano6
Agps
RGD1560539
Ifna4
Ifna1
Mfn2
Aco1
Pbp2
Otub1
Mapkap1
Nras
Galnt14
Atp5mc3
Dpp4
Parp8
RGD1560539
Ifna4
Ifna1
Rbms1
RGD1560539
Ifna4
Ifna1
RGD1560539
Ifna4
Ifna1
Sirt3
Lpcat3
RGD1560539
Ifna4
Ifna1
Il1b
Lcn2
AABR07048280.1
Creb5
Parp12
Tert
Fads1
Dld
Pex10
Prdx1
Hsf1
Jun
Myb
Mtor
Cox4i2
Aebp2
RGD1560539
Ifna4
Ifna1
Chmp5
Mpc1
RGD1560539
Ifna4
Ifna1
Cyp4f6
Cyp4f5
Cyp4f37
Abhd12
Parp10
Prok2
Ezh2
Pik3ca
Muc1
Srebf1
Parp1
Klf2
Fancd2
Timp1
Gch1
Parp16
Parp6
Socs1
Alox15b
Alox15
Parp9
Hspb1
Tfr2
Mtdh
Gabarapl1
Slc7a11
AABR07012795.1
Stk11
Mlst8
Slc38a1
Ptpn18
Tbk1
Fads2
Tlr4
Enpp2
Atg13
AABR07054456.2
Abcc5
Acsf2
Prkca
Por
Senp1
Smpd1
Far1
Prr5
Mapk9
Atf3
Lgmn
Sirt1
Atg16l1
Pla2g6
Fndc5
Phf21a
Fzd7
Cs
Ca9
Creb1
Kdm6b
Glrx5
Emc2
Adipoq
Vcp
Dcaf7
Snx4
Mmd
Rrm2
Parp2
Gria3
Trib2
Aqp8
Mt1
Nr4a1
AABR07056013.1
Camkk2
Pex12
Rptor
Adam23
Nedd4
Idh1
Atf4
Ulk2
Nr1d1
Amn
P4hb
Elovl5
Lpin1
Map3k14
Alox12b
Mib2
Klhdc3
Gclc
Etv4
Scd4
Gls2
Eno3
Cdc25a
Fh
Sesn2
Dazap1
Aqp5
Fbxw7
Becn1
Cyb5r1
Prkaa2
Tgfbr1
Usp11
Atg4d
AABR07071000.1
Dhodh
Park7
Acvr1b
Slc11a2
Cygb
Mllt1
Aloxe3
Vdr
Copz1
Cd82
Pex6
Srebf2
Acsl1
Osbpl9
Plin2
Timm9
Tfrc
Mdm4
Acot2
Acot5
Acot1
Ido1
Cgas
Mapk1
Sqstm1
Usp7
Mdm2
Rb1
Ifng
Nr5a2
Aldh3a2
Panx1
Gsk3b
Ireb2
Txn1
Wipi1
Tmbim4
Hif1a
Parp3
Cisd3
Kmt2d
Lamp2
NEWGENE_620180
Pdss2
Rnf113a2
Parp14
Lonp1
Atg3
Yap1
Ddr2
Foxo4
Nr1d2
Mtf1
Nf2
Ar
Wipi2
Ulk1
Cdh1
Cltrn
Gpx4
Aifm2
Nox1
Srsf9
AABR07031674.2
Mib1
Paqr3
Micu1
Brdt
Pir
Alox12
AC128848.1
Nedd4l
Acsl4
Elavl1
Agpat3
Stat3
Abcc1
Bap1
Ppard
Mtch1
Ythdc2
Slc39a14
Flt3
AABR07039356.1
Hcar1
Nqo1
Ttpa
Brd2
Sat1
Ctsb
Acsl3
Gja1
Ftmt
Pml
Prdx6
Cdo1
Sting1
Nos2
Vdac2
Mycs
Mapk14
Ndrg1
Bex2
Bex1
Kif20a
AABR07035218.1
Lig3
Brd7
Cbs
Cdkn1a
Iscu
Decr1
Ncoa4
Tp63
Hmox1
Trim26
Keap1
Smad7
Mphosph8
Chmp1a
Cisd1
Ptgs2
Rnf113a1
Egr1
Gdf15
Tfap2a
Ccdc6
Gpat4
Tfam
Taz
Egfr
Tp53
Pgrmc1
Zeb1
Cp
Chmp6
Atm
Ints2
Atg5
RGD1561661
Slc39a7
Brd4
Kdm5c
Mapk8
Gabarapl2
Kdm3b
Nt5dc2
Cybb
Dpep1
Piezo1
Qsox1
Bach1
