# Supplementary material for: Identification and validation of biomarkers associated with mitochondrial dysfunction and ferroptosis in rat spinal cord injury
Source: Front Neurol. 2025 Mar 17;16:1526966. doi: 10.3389/fneur.2025.1526966 (PMC11956685; doi:10.3389/fneur.2025.1526966)
Supplement: Supplementary file 3 [file Data_Sheet_3.CSV]

ID	Description	setSize	enrichmentScore	NES	pvalue	p.adjust	qvalue	rank	leading_edge	core_enrichment
KEGG_UBIQUITIN_MEDIATED_PROTEOLYSIS	KEGG_UBIQUITIN_MEDIATED_PROTEOLYSIS	125	0.453193759533316	1.62637956555701	8.97060071909977e-06	0.00160573752871886	0.00123699862547586	4710	tags=50%, list=27%, signal=37%	Pias2/Ube2h/Trim37/Ube4a/Btrc/Trim32/Ube2j1/Smurf1/Fbxw8/Trip12/Uba1/Pias1/Ube2n/Cul2/Cul5/Ddb1/Anapc2/Klhl13/Ube2q2/Prpf19/Herc1/Xiap/Stub1/Cdc27/Ube3c/Ube2e1/Fbxw7/Mgrn1/Birc2/Anapc1/Ubr5/Ube2o/Nhlrc1/Nedd4/Wwp2/Herc2/Cul4b/Rbx1/Keap1/Ube2z/Huwe1/Ube2k/Ube2j2/Cop1/Ube2e2/Ube2l3/Wwp1/Ube2g2/Sae1/Ube2f/Uba6/Cul1/Itch/Fzr1/Ube3a/Cul7/Cdc16/Ube2q1/Fbxw11/Birc6/Ube2a/Ube4b/Cul4a
KEGG_ENDOCYTOSIS	KEGG_ENDOCYTOSIS	167	0.417663570713257	1.52202738827534	5.07990816337697e-05	0.00454651780622239	0.00350246299685465	7151	tags=59%, list=41%, signal=35%	Dnm1l/Rnf41/Dnajc6/Grk2/Smurf1/Iqsec1/Ap2a1/Rabep1/Cltc/Rab4a/Ehd4/Ap2b1/Vps37a/Cdc42/Rab11fip2/Arrb1/Pard6a/Usp8/Prkci/Rab22a/Erbb4/Dnm1/Rab11b/Src/Ap2m1/Rab5b/Vps4a/Stam2/Sh3kbp1/Psd3/Dnm3/Tfrc/Rab11fip1/Sh3glb2/Smap2/Eps15/Psd2/Nedd4/Rab11fip4/Tsg101/Chmp6/Pikfyve/Arfgap2/Sh3gl2/Arfgap3/Stam/Asap1/Rab5a/Epn3/Rbsn/Git1/Wwp1/Epn1/Hgs/Hras/Hspa8/Vps37d/Itch/Vps28/Cltb/Grk6/Arfgap1/Prkcz/Rufy1/Adr…
KEGG_COMPLEMENT_AND_COAGULATION_CASCADES	KEGG_COMPLEMENT_AND_COAGULATION_CASCADES	57	-0.324131568873161	-1.8756158690622	0.000127176039052461	0.00594318682701881	0.0045784032598616	2721	tags=35%, list=16%, signal=30%	C1qc/Plaur/Masp2/C4bpb/Pros1/Fgb/F13b/F5/F8/C9/Cfd/Bdkrb2/Cfh/Thbd/F11/C4bpa/AABR07006691.1/C1s/Fga/Cpb2
KEGG_NEUROTROPHIN_SIGNALING_PATHWAY	KEGG_NEUROTROPHIN_SIGNALING_PATHWAY	118	0.428655734213227	1.53291237247018	0.000132808644179191	0.00594318682701881	0.0045784032598616	6126	tags=54%, list=35%, signal=35%	Braf/Rps6ka2/Mapk10/Ywhab/Camk2g/Akt3/Pik3ca/Raf1/Pik3r3/Psen1/Mapk9/Irs1/Calm1/Kidins220/Crkl/Pdpk1/Cdc42/Crk/Ywhah/Mapk1/Sos2/Nfkb1/Maged1/Atf4/Map2k1/Ntrk3/Bdnf/Camk4/Sort1/Irak1/Grb2/Ngfr/Rps6ka5/Rps6ka3/Gsk3b/Rapgef1/Ikbkb/Mapk14/Mapk8/Akt1/Hras/Ptpn11/Bad/Rps6ka4/Bex3/Ywhae/Prdm4/Nfkbia/Camk2b/Gab1/Sh2b2/Rap1b/Ntrk2/Rps6ka6/Mapk13/Ngf/Ywhag/Map2k5/Rps6ka1/Map3k3/Tp73/Map2k2/Pik3cb/Foxo3
KEGG_ERBB_SIGNALING_PATHWAY	KEGG_ERBB_SIGNALING_PATHWAY	85	0.452754718601076	1.58281954056617	0.00030437591121424	0.0108966576214698	0.00839436723559273	3646	tags=36%, list=21%, signal=29%	Braf/Mapk10/Stat5b/Camk2g/Akt3/Rps6kb1/Pik3ca/Raf1/Pik3r3/Araf/Mapk9/Abl2/Crkl/Map2k4/Crk/Mapk1/Erbb4/Sos2/Stat5a/Mtor/Src/Nck1/Pak3/Map2k1/Grb2/Gsk3b/Prkcb/Pak1/Mapk8/Akt1/Hras
KEGG_ASTHMA	KEGG_ASTHMA	17	-0.56137364661594	-2.29282366494561	0.000512087516469452	0.0116233621410309	0.00895419253440197	2040	tags=47%, list=12%, signal=42%	RT1-Db1/Ms4a2/RT1-Ba/RT1-Bb/RT1-Da/Cd40/Rnase2/Cd40lg
KEGG_AUTOIMMUNE_THYROID_DISEASE	KEGG_AUTOIMMUNE_THYROID_DISEASE	24	-0.450082626438521	-2.04797926107748	0.000649349840281059	0.0116233621410309	0.00895419253440197	2347	tags=50%, list=14%, signal=43%	Tshb/Prf1/RT1-Db1/Il2/RT1-Ba/RT1-Bb/Tg/RT1-Da/Cd40/Cd40lg/Cga/Tpo
KEGG_ALANINE_ASPARTATE_AND_GLUTAMATE_METABOLISM	KEGG_ALANINE_ASPARTATE_AND_GLUTAMATE_METABOLISM	30	0.562389569177938	1.74637209835082	0.000619815460015194	0.0116233621410309	0.00895419253440197	4024	tags=57%, list=23%, signal=44%	Abat/Gls2/Gad1/Got1/Asns/Gad2/Gls/Ppat/Ass1/Got2/Gfpt1/Adss/Glud1/Cad/Nit2/Ddo/Gpt2
KEGG_PROGESTERONE_MEDIATED_OOCYTE_MATURATION	KEGG_PROGESTERONE_MEDIATED_OOCYTE_MATURATION	80	0.452036425394734	1.57110989097975	0.000612249840160143	0.0116233621410309	0.00895419253440197	6041	tags=54%, list=35%, signal=35%	Braf/Hsp90aa1/Rps6ka2/Mapk10/Akt3/Pik3ca/Raf1/Pik3r3/Araf/Mapk9/Cdc25a/Mapk1/Anapc2/Prkaca/Cdc27/Map2k1/Hsp90ab1/Anapc1/Rps6ka3/Gnai1/Mapk14/Mapk8/Adcy3/Akt1/Adcy9/Ccnb1/Adcy8/Fzr1/Adcy1/Ccna1/Pgr/Cdc16/Adcy7/Ins2/Prkacb/Adcy2/Pde3b/Rps6ka6/Mapk13/Rps6ka1/Mad2l2/Anapc5/Pik3cb
KEGG_INSULIN_SIGNALING_PATHWAY	KEGG_INSULIN_SIGNALING_PATHWAY	119	0.419461805720123	1.50055267228881	0.000563949558464952	0.0116233621410309	0.00895419253440197	5361	tags=45%, list=31%, signal=31%	Braf/Mapk10/Hk1/Akt3/Rps6kb1/Pik3ca/Raf1/Pik3r3/Prkar1b/Araf/Mapk9/Irs1/Calm1/Prkar1a/Crkl/Acaca/Trip10/Pdpk1/Crk/Mapk1/Prkci/Prkaa1/Sos2/Ppp1cc/Mtor/Prkaca/Ppargc1a/Map2k1/Phkb/Sorbs1/Tsc1/Grb2/Fbp2/Gsk3b/Rapgef1/Ikbkb/Mapk8/Akt1/Prkag2/Hras/Prkcz/Ppp1r3c/Bad/Prkar2a/Ppp1ca/Ins2/Prkacb/Ppp1r3b/Sh2b2/Insr/Pde3b/Phkg2/Pygb
KEGG_HEMATOPOIETIC_CELL_LINEAGE	KEGG_HEMATOPOIETIC_CELL_LINEAGE	69	-0.283272124661141	-1.68563915864439	0.00111341346336835	0.01693788064643	0.0130482938234774	2652	tags=33%, list=15%, signal=28%	Il1a/Itgam/Csf3/Cd9/Cd2/Ms4a1/RT1-Db1/Cd44/Il2ra/Cd37/Il1r2/Il11/Fcer2/Cd1d1/RT1-Da/Csf3r/Itga2b/Cd8b/Anpep/Cd33/Cd3d/Cd7/Tpo
KEGG_MTOR_SIGNALING_PATHWAY	KEGG_MTOR_SIGNALING_PATHWAY	49	0.494763750627525	1.63898701349696	0.00113550037853162	0.01693788064643	0.0130482938234774	3410	tags=43%, list=20%, signal=35%	Braf/Rps6ka2/Akt3/Rps6kb1/Pik3ca/Pik3r3/Ddit4/Pdpk1/Mapk1/Rictor/Prkaa1/Mtor/Hif1a/Ulk1/Tsc1/Stk11/Rps6ka3/Mlst8/Cab39l/Cab39/Akt1
KEGG_AMINOACYL_TRNA_BIOSYNTHESIS	KEGG_AMINOACYL_TRNA_BIOSYNTHESIS	36	0.510427211204788	1.62819820023904	0.00217278841179514	0.0277806518365235	0.0214011490184333	6563	tags=69%, list=38%, signal=43%	Cars/Nars2/Mars1/Eprs/Rars1/Yars1/Aars1/Iars1/Iars2/Tars3/Cars2/Tars1/Dars2/Hars1/Lars1/Qars1/Nars1/Yars2/Wars1/Lars2/Fars2/Ears2/Farsb/Wars2/Aars2
KEGG_COLORECTAL_CANCER	KEGG_COLORECTAL_CANCER	57	0.466697394984999	1.57315515079079	0.00202839756592292	0.0277806518365235	0.0214011490184333	4369	tags=42%, list=25%, signal=32%	Braf/Mapk10/Akt3/Pik3ca/Raf1/Msh6/Pik3r3/Araf/Mapk9/Appl1/Casp3/Mapk1/Tcf7l1/Map2k1/Fos/Gsk3b/Smad2/Apc/Mapk8/Akt1/Tcf7/Smad4/Msh2/Bad
KEGG_LONG_TERM_POTENTIATION	KEGG_LONG_TERM_POTENTIATION	62	0.452252309088742	1.53740426251125	0.00303490136570561	0.0362164896307537	0.0278997950110481	7913	tags=79%, list=46%, signal=43%	Braf/Rps6ka2/Camk2g/Raf1/Grm1/Plcb4/Araf/Calm1/Ppp3cc/Mapk1/Ppp1cc/Prkaca/Atf4/Map2k1/Gnaq/Camk4/Grin1/Ppp3cb/Rps6ka3/Prkcb/Gria1/Chp1/Hras/Adcy8/Itpr1/Adcy1/Grin2c/Plcb1/Grm5/Ppp1ca/Camk2b/Prkacb/Rap1b/Rps6ka6/Rps6ka1/Ppp3ca/Map2k2/Ppp1r12a/Itpr2/Grin2a/Cacna1c/Plcb3/Grin2d/Ppp1cb/Ep300/Camk2d/Plcb2/Nras/Grin2b
KEGG_PRIMARY_IMMUNODEFICIENCY	KEGG_PRIMARY_IMMUNODEFICIENCY	31	-0.350126948963243	-1.74445818691053	0.00364328624101609	0.0407592648213675	0.031399374840336	1238	tags=26%, list=7%, signal=24%	Tnfrsf13b/Ptprc/Cd40/Cd40lg/Cd8b/Ada/Cd3d/Tnfrsf13c
KEGG_INTESTINAL_IMMUNE_NETWORK_FOR_IGA_PRODUCTION	KEGG_INTESTINAL_IMMUNE_NETWORK_FOR_IGA_PRODUCTION	39	-0.321677621250056	-1.69492503274054	0.0040845797299438	0.0430082218623494	0.0331318851159528	1708	tags=36%, list=10%, signal=32%	RT1-Db1/Cxcl12/Il15/Il2/Tnfsf13b/RT1-Ba/Tnfrsf13b/RT1-Bb/RT1-Da/Cd40/Cd40lg/Tnfsf13/Tnfrsf13c/Ccl28
KEGG_RNA_DEGRADATION	KEGG_RNA_DEGRADATION	49	0.466540145935083	1.54549164018735	0.00530125395045367	0.0499433924805898	0.0384744746542621	7454	tags=69%, list=43%, signal=40%	Ddx6/Exosc1/Hspa9/Dcp1b/Cnot4/Edc4/Mtrex/Cnot1/Edc3/Lsm1/Hspd1/Cnot6/Tent4a/Lsm2/Cnot9/Cnot2/Cnot10/Cnot8/Xrn1/Dcp1a/Cnot7/Xrn2/Eno1/Dis3/Exosc2/Pnpt1/Exosc7/Cnot6l/Exosc6/Exosc10/C1d/Papola/Exosc9/Exosc5
KEGG_ACUTE_MYELOID_LEUKEMIA	KEGG_ACUTE_MYELOID_LEUKEMIA	55	0.456123551947657	1.53109664460071	0.00527329885407159	0.0499433924805898	0.0384744746542621	6041	tags=55%, list=35%, signal=36%	Braf/Stat5b/Akt3/Rps6kb1/Pik3ca/Raf1/Pik3r3/Araf/Mapk1/Sos2/Stat5a/Mtor/Tcf7l1/Nfkb1/Map2k1/Grb2/Ikbkb/Runx1/Akt1/Hras/Tcf7/Ccna1/Pim2/Bad/Flt3/Jup/Runx1t1/Rara/Map2k2/Pik3cb
