# Supplementary material for: Identification and validation of biomarkers associated with mitochondrial dysfunction and ferroptosis in rat spinal cord injury
Source: Front Neurol. 2025 Mar 17;16:1526966. doi: 10.3389/fneur.2025.1526966 (PMC11956685; doi:10.3389/fneur.2025.1526966)
Supplement: Supplementary file 4 [file Data_Sheet_4.CSV]

ID	Description	setSize	enrichmentScore	NES	pvalue	p.adjust	qvalue	rank	leading_edge	core_enrichment
KEGG_RIBOSOME	KEGG_RIBOSOME	68	-0.812113992964088	-3.96249018673053	1e-10	1.8e-08	1.30526315789474e-08	2160	tags=85%, list=12%, signal=75%	Rpl14/Rpl3/Rps20/Rpl22/Rpl18/Rpl10a/Rplp0/Rpl29/RGD1562402/Rps27a/Rps17/Rps25/Rps12/Rpl8/Rpl5/Rpl38/Rpl23/Rpl31/Rpl23a/Rps15a/Rpl11/Rpl9/Rpl12/Rps27/Rpl4/Rps3a/Rps16/Rpl18a/Rpl27/Rpl30/Rps29/Rps2/Rplp1/Fau/Rpl26/Rps11/Rpl15/Rpsa/Rpl10/Rpl24/Rpl13/Rpl35/Rps21/Rpl36a/Rps5/Rpl21/Rps24/Rps3/Rpl19/Rps15/Rpl32/Rps8/Rps18l1/Rps23/Rps10/Rps28/Rpl17/Rpl28
KEGG_OXIDATIVE_PHOSPHORYLATION	KEGG_OXIDATIVE_PHOSPHORYLATION	100	-0.421602568866945	-2.21783525819196	9.37554379342877e-08	8.43798941408589e-06	6.11877594939562e-06	3980	tags=51%, list=23%, signal=39%	Mt-co1/Ndufb5/Sdhd/Mt-co3/Cox10/Uqcrh/Atp12a/Ndufa9/Ndufb3/Mt-co2/Ndufab1/Ndufb4/Atp6v0c/Atp4a/Ndufs8/Cox6c/Ndufs2/Cox7a2l/Ndufs5/Uqcr10/Ndufa4/Ndufv1/Atp5po/Cox6b1/Cox5b/Ndufa3/Atp5me/Cox7c/Cox15/Atp5mc2/Ndufa8/Atp5mg/Atp5pd/Cox7b/Cox6a1/Ndufv2/Cox6a2/Ndufa11/Ndufc2/Cox4i2/Atp5pf/Mt-nd3/Ndufa6/Ndufa2/Sdhb/Atp5mf/Ndufa4l2/Cox7b2/Ndufb7/Uqcrb/Atp6v0a4
KEGG_UBIQUITIN_MEDIATED_PROTEOLYSIS	KEGG_UBIQUITIN_MEDIATED_PROTEOLYSIS	125	0.429037913229627	1.82651786927372	1.8070926987044e-05	0.00108425561922264	0.000786243840839809	4562	tags=46%, list=26%, signal=34%	Ube2f/Ube4b/Cul4b/Cul4a/Birc6/Herc2/Smurf2/Ddb1/Anapc2/Uba3/Herc1/Cul2/Wwp2/Uba6/Trip12/Itch/Ube3a/Ercc8/Rhobtb2/Cdc23/Ube2q2/Vhl/Huwe1/Ppil2/Ubr5/Ube2e1/Cul5/Wwp1/Prpf19/Ube4a/Herc3/Cul1/Nedd4/Cbl/Anapc10/Brca1/Ube2d3/Uba1/Mid1/Xiap/Eloc/Fbxw7/Mdm2/Cul3/Ube2o/Pml/Herc4/Birc2/Ube2k/Ube3c/Anapc4/Ube2n/Birc3/Fbxw11/Trim32/Btrc/Fancl
KEGG_INOSITOL_PHOSPHATE_METABOLISM	KEGG_INOSITOL_PHOSPHATE_METABOLISM	52	0.513486854208889	1.91126593547705	7.66767823256268e-05	0.00295672247615642	0.00214405606458126	3673	tags=46%, list=21%, signal=36%	Ipmk/Pik3c3/Inppl1/Plce1/Inpp5k/Pik3ca/Pten/Pikfyve/Itpkb/Plcb3/Inpp4a/Plcb1/Ocrl/Cdipt/Synj1/Pik3c2g/Inpp4b/Pi4ka/Pik3c2a/Impa2/Pik3cg/Inpp5e/Plcb2/Plcd1
KEGG_PARKINSONS_DISEASE	KEGG_PARKINSONS_DISEASE	103	-0.348108218842686	-1.83770305867646	8.21311798932338e-05	0.00295672247615642	0.00214405606458126	3980	tags=46%, list=23%, signal=35%	Mt-co1/Ndufb5/Sdhd/Mt-co3/Uqcrh/Ndufa9/Ndufb3/Mt-co2/Ndufab1/Ndufb4/Ndufs8/Cox6c/Ndufs2/Cox7a2l/Th/Ndufs5/Uqcr10/Ndufa4/Ndufv1/Atp5po/Cox6b1/Cox5b/Septin5/Ndufa3/Cox7c/Snca/Slc6a3/Atp5mc2/Ndufa8/Atp5pd/Cox7b/Cox6a1/Ndufv2/Cox6a2/Ube2l6/Ndufc2/Uba7/Cox4i2/Atp5pf/Mt-nd3/Ndufa6/Ndufa2/Sdhb/Ndufa4l2/Cox7b2/Ndufb7/Uqcrb
KEGG_ENDOCYTOSIS	KEGG_ENDOCYTOSIS	167	0.380351536029325	1.67289771353983	0.000151490214698754	0.00454470644096261	0.00329557660046412	6935	tags=55%, list=40%, signal=33%	Git2/Ret/Asap3/Acap2/Pdcd6ip/Prkci/Cltc/Dnm3/Hspa1l/Arap2/Pikfyve/Smurf2/Ccr5/Tfrc/Rab31/Rab11fip4/Itch/Vps37a/Hspa8/Vps4b/Met/Rab5a/Pard6g/Rab11a/Eps15/Dnm1l/Fgfr3/Ap2a2/Ehd3/Pld2/Ntrk1/Psd4/Ap2b1/Wwp1/Nedd4/Grk5/Cbl/Vps37b/Psd3/Chmp2b/Iqsec2/Asap2/Chmp5/Mdm2/Vps4a/Arfgap2/Pard6b/Hgs/Dnm2/Psd2/Dnajc6/Igf1r/Hspa2/Rbsn/Rab11fip3/Ehd4/Ap2a1/Cxcr1/Dab2/Stam/Iqsec1/Nedd4l/Usp8/Git1/Rab11fip2/Sh3gl2/E…
KEGG_PHOSPHATIDYLINOSITOL_SIGNALING_SYSTEM	KEGG_PHOSPHATIDYLINOSITOL_SIGNALING_SYSTEM	71	0.451160566520372	1.77111915694677	0.000293592718253796	0.0075495270408119	0.00547451083661214	6796	tags=63%, list=39%, signal=39%	Pik3c3/Inppl1/Plce1/Inpp5k/Pik3ca/Pten/Cds1/Pikfyve/Itpkb/Plcb3/Inpp4a/Plcb1/Ocrl/Cdipt/Itpr3/Pik3r1/Synj1/Pik3c2g/Inpp4b/Pi4ka/Cds2/Pik3c2a/Impa2/Itpr1/Pik3cg/Inpp5e/Dgkg/Plcb2/Plcd1/Itpr2/Pi4kb/Pik3c2b/Dgka/Plcb4/Dgkq/Dgkd/Synj2/Pip4k2b/Dgki/Inpp5b/Plcg1/Inpp5j/Calm1/Itpka/Pip4k2c
KEGG_CYTOKINE_CYTOKINE_RECEPTOR_INTERACTION	KEGG_CYTOKINE_CYTOKINE_RECEPTOR_INTERACTION	203	-0.257179617204393	-1.51164032780977	0.000528594303801643	0.011893371835537	0.00862443337781628	2617	tags=27%, list=15%, signal=23%	Kitlg/Cxcl3/Il6/Ccl9/Il5ra/Acvr2b/Vegfb/Ccr9/Eda2r/Il21r/Tnfsf13b/Edar/Mpl/Cx3cl1/Relt/Tnfrsf8/Ngfr/Cxcl2/Lif/Il23a/Il13ra1/Il11/Cxcr5/Il12rb1/Cd40/Csf2rb/Cxcl16/Tnfsf4/Il18r1/Epor/Il12a/Ccr4/Il24/Ccr6/Il20/Inhbe/Cxcl1/Il25/Tnfrsf14/Ifng/Il1a/Ppbp/Ccr10/Crlf2/Osm/Tnfrsf18/Tpo/Ccl24/Il1b/Cd40lg/Tnfrsf17/Prl/Tnfrsf1a/Il1r2
KEGG_SPHINGOLIPID_METABOLISM	KEGG_SPHINGOLIPID_METABOLISM	38	0.533354508318639	1.87203676614357	0.000698193665248748	0.0125674859744775	0.00911326468324682	5512	tags=61%, list=32%, signal=41%	Sgpl1/Sptlc2/Sphk2/Sgpp1/Sgms1/Asah1/Gba/Ugcg/Sgms2/Sphk1/Plpp1/B4galt6/Galc/Asah2/Sptlc1/Enpp7/Acer2/Cerk/Neu1/Glb1/Degs1/Neu3/Gla
KEGG_FOCAL_ADHESION	KEGG_FOCAL_ADHESION	190	0.348570426876918	1.55064826388356	0.000664456894899667	0.0125674859744775	0.00911326468324682	5014	tags=39%, list=29%, signal=28%	Dock1/Ppp1r12a/Itga8/Pdpk1/Actn3/Flna/Pdgfd/Spp1/Shc2/Itgb8/Itga6/Lama2/Pak4/Pik3ca/Pten/Tln1/Arhgap5/Pdgfb/Vav3/Arhgap35/Itga1/Flnb/Itgb1/Pgf/Actn4/Pak3/Itgb5/Mapk10/Ctnnb1/Igf1/Met/Lama5/Itga7/Pik3r1/Rac1/Col4a2/Tln2/Parva/Col6a1/Thbs2/Shc3/Lama4/Braf/Rock1/Pik3cg/Ppp1cb/Tnr/Pak1/Col5a1/Shc1/Xiap/Rock2/Itga3/Capn2/Actg1/Col4a4/Birc2/Col4a1/Ppp1cc/Hgf/Pak6/Vcl/Vegfa/Birc3/Itga10/Vav2/Rasgrf1/Cav…
KEGG_AXON_GUIDANCE	KEGG_AXON_GUIDANCE	123	0.383746188380793	1.6321890700222	0.000794962048976286	0.0130084698923392	0.00943304249502962	4549	tags=41%, list=26%, signal=30%	Slit3/Sema3a/Slit2/Nfatc4/Srgap1/Srgap2/Ntn1/Pak4/Epha5/Nck1/Epha6/Unc5c/L1cam/Cfl2/Ntng1/Itgb1/Pak3/Epha3/Arhgef12/Nras/Met/Sema7a/Sema6d/Chp1/Ephb6/Rac1/Ppp3cc/Efna4/Rasa1/Ablim2/Epha2/Sema3e/Dpysl2/Rock1/Pak1/Nrp1/Sema4b/Rock2/Fes/Limk2/Sema3d/Sema3c/Sema6a/Abl1/Pak6/Epha4/Rhod/Robo1/Plxna1/Robo2
KEGG_NEUROTROPHIN_SIGNALING_PATHWAY	KEGG_NEUROTROPHIN_SIGNALING_PATHWAY	118	0.383795959547249	1.62357826633405	0.00100159487174442	0.0150239230761663	0.0108945407102025	5457	tags=45%, list=32%, signal=31%	Ngf/Pdpk1/Foxo3/Shc2/Psen1/Pik3ca/Ptpn11/Tp53/Map2k5/Zfp110/Kidins220/Mapk12/Ywhah/Mapk10/Rps6ka3/Mapk11/Irak4/Prdm4/Sh2b3/Irs1/Nras/Camk2d/Pik3r1/Frs2/Ntrk3/Sort1/Rac1/Ntrk1/Ywhaz/Rps6ka6/Shc3/Ntrk2/Nfkbib/Map3k5/Braf/Pik3cg/Rps6ka5/Shc1/Nfkb1/Camk2g/Bax/Csk/Abl1/Prkcd/Sos2/Crk/Mapk14/Mapk9/Rhoa/Sos1/Arhgdia/Irak2/Mapk1
KEGG_NUCLEOTIDE_EXCISION_REPAIR	KEGG_NUCLEOTIDE_EXCISION_REPAIR	41	0.488897762817848	1.74314299766527	0.00214700681990402	0.0297277867371325	0.0215569915520727	1970	tags=27%, list=11%, signal=24%	Cdk7/Cul4b/Cul4a/Ercc5/Rad23b/Rpa1/Ddb1/Rfc1/Gtf2h4/Ercc8/Ercc6
KEGG_GLYCEROPHOSPHOLIPID_METABOLISM	KEGG_GLYCEROPHOSPHOLIPID_METABOLISM	73	0.419220288138423	1.65518532827777	0.00235571260306243	0.0302877334679455	0.0219630347954692	5051	tags=41%, list=29%, signal=29%	Chat/Gpd2/Gpat3/Pla2g3/Cds1/Gpat2/Gpd1/Agpat3/Lpgat1/Plpp1/Cdipt/Ache/Pcyt1b/Gpam/Pld2/Mboat2/Etnk1/Etnk2/Cds2/Pla2g4e/Gnpat/Dgkg/Ptdss1/Pla2g2d/Pcyt2/Lypla1/Lclat1/Pcyt1a/Dgka/Dgkq
KEGG_LYSOSOME	KEGG_LYSOSOME	110	0.379073642619254	1.58667859900503	0.00291414481058059	0.034969737726967	0.0253581723868065	3403	tags=34%, list=20%, signal=27%	Gnptab/Ap3b1/Cltc/Laptm4b/Mfsd8/Cd164/Gga2/Ap3b2/Ap4e1/Ap1m1/Ap3d1/Ap3m1/Ap3s1/Cln3/Asah1/Gba/Tpp1/Ap4b1/Gm2a/Atp6v0a1/Igf2r/Entpd4/Ppt2/Slc11a2/Gusb/Ap1b1/Acp2/Sort1/Galc/Atp6ap1/Atp6v0d2/Ctsc/Lipa/Ap4m1/Ctsf/Manba/Scarb2
KEGG_METABOLISM_OF_XENOBIOTICS_BY_CYTOCHROME_P450	KEGG_METABOLISM_OF_XENOBIOTICS_BY_CYTOCHROME_P450	31	-0.425055130056385	-1.72560828995935	0.00408182594212955	0.0459205418489575	0.0332991063700043	3656	tags=42%, list=21%, signal=33%	Cyp3a62/Gstp1/Akr1c14/Mgst1/Gstk1/Adh5/Gstt2/Gsta5/Akr1c3/Cyp2f4/Cyp2e1/Dhdh/Cyp1a1
